# Supplementary material for: Phylogeny and Historical Biogeography of Veronica Subgenus Pentasepalae (Plantaginaceae): Evidence for Its Origin and Subsequent Dispersal
Source: Biology (Basel). 2022 Apr 21;11(5):639. doi: 10.3390/biology11050639 (PMC9138021; doi:10.3390/biology11050639)
Supplement: Supplementary file 1 [file biology-11-00639-s001.zip]

Archive with 1 entries (1 files):
- biology-1674672-supplementary.pdf
